# Supplementary material for: 3-(4-Carb­oxy-5-carboxyl­ato-1H-imidazol-2-yl)pyridin-1-ium monohydrate
Source: Acta Crystallogr Sect E Struct Rep Online. 2011 Jan 26;67(Pt 2):o488. doi: 10.1107/S1600536811002248 (PMC3051609; doi:10.1107/S1600536811002248)
Supplement: Supplementary file 2 [file e-67-0o488-Isup2.hkl]

# 
# h,k,l, Fc-squared, Fo-squared, sigma(Fo-squared) and status flag 
# 
data_I
_shelx_title ' 1 in P21/c' 
_shelx_refln_list_code          4 
_shelx_F_calc_maximum      151.47 
_exptl_crystal_F_000       520.00 
_reflns_d_resolution_high  0.8393 
 
loop_ 
 _symmetry_equiv_pos_as_xyz 
 'x, y, z' 
 '-x, y+1/2, -z+1/2' 
 '-x, -y, -z' 
 'x, -y-1/2, z-1/2' 
 
_cell_length_a     3.7342 
_cell_length_b    16.3540 
_cell_length_c    16.6340 
_cell_angle_alpha  90.000 
_cell_angle_beta   97.019 
_cell_angle_gamma  90.000 
 
_shelx_F_squared_multiplier     1.000 
 
loop_ 
 _refln_index_h 
 _refln_index_k 
 _refln_index_l 
 _refln_F_squared_calc 
 _refln_F_squared_meas 
 _refln_F_squared_sigma 
 _refln_observed_status 
   1   0   0     7871.82     8136.46    106.43 o 
   2   0   0       18.80       29.25      4.76 o 
   3   0   0      461.44      492.49     19.91 o 
   4   0   0        0.24       -3.36      4.74 o 
   1   1   0     1774.98     1912.95     21.90 o 
   2   1   0       58.18       63.19      4.49 o 
   3   1   0       71.85       77.13      6.83 o 
   4   1   0       11.67        6.80      4.24 o 
   0   2   0      411.90      504.64      6.00 o 
   1   2   0      411.94      380.72      6.06 o 
   2   2   0      349.71      402.39      8.28 o 
   3   2   0       29.75       32.92      3.68 o 
   4   2   0        0.43        3.54      3.64 o 
   1   3   0     3598.86     3579.76     55.07 o 
   2   3   0       55.23       53.76      3.49 o 
   3   3   0       75.34       74.70      5.07 o 
   4   3   0       27.74       18.65      5.13 o 
   0   4   0       19.12       26.32      3.04 o 
   1   4   0      447.32      445.65     11.09 o 
   2   4   0      160.53      146.85      5.30 o 
   3   4   0       57.46       57.20      4.58 o 
   4   4   0        6.87        1.82      3.91 o 
   1   5   0     1443.66     1439.73     15.33 o 
   2   5   0      942.46      962.90     28.06 o 
   3   5   0       16.15       21.27      3.28 o 
   4   5   0        0.86       -0.42      3.52 o 
   0   6   0     6249.17     6091.99    109.37 o 
   1   6   0      907.16      857.55     13.66 o 
   2   6   0       47.45       44.16      3.45 o 
   3   6   0      126.43      125.71     10.72 o 
   4   6   0       27.91       23.89      5.46 o 
   1   7   0       90.89       88.06      3.47 o 
   2   7   0      255.50      269.07      7.25 o 
   3   7   0        0.06       -0.17      1.85 o 
   4   7   0        0.01        0.33      3.81 o 
   0   8   0      179.13      159.69      5.08 o 
   1   8   0      291.75      282.58      6.38 o 
   2   8   0       16.46       19.04      2.70 o 
   3   8   0       71.93       83.12      5.48 o 
   4   8   0        6.55       13.65      8.25 o 
   1   9   0      149.71      166.31      6.59 o 
   2   9   0      589.21      604.81     23.37 o 
   3   9   0       11.63       13.30      2.93 o 
   0  10   0      880.59      848.02     20.30 o 
   1  10   0       34.84       33.01      2.86 o 
   2  10   0        1.73        2.35      1.67 o 
   3  10   0        4.75        4.30      2.56 o 
   1  11   0       92.08       91.86      4.33 o 
   2  11   0        0.53        0.46      1.71 o 
   3  11   0       88.41       80.78      5.76 o 
   0  12   0      256.71      277.44     11.87 o 
   1  12   0      595.48      587.20     11.01 o 
   2  12   0       99.72      101.14      5.56 o 
   3  12   0       18.37       24.06      4.99 o 
   1  13   0      230.07      240.71      7.52 o 
   2  13   0       93.66       79.85      5.71 o 
   3  13   0       19.98       15.64      6.56 o 
   0  14   0      914.03      897.36     25.01 o 
   1  14   0      152.73      137.50      5.66 o 
   2  14   0        7.48        9.87      2.69 o 
   3  14   0       10.93       11.28      4.34 o 
   1  15   0        6.50        7.22      2.77 o 
   2  15   0      142.44      169.43      7.34 o 
   0  16   0       96.68       95.13      9.39 o 
   1  16   0       47.58       40.19      3.99 o 
   2  16   0       24.04       22.81      6.40 o 
   1  17   0       26.92       29.46      4.50 o 
   2  17   0        6.06        6.52      2.91 o 
   0  18   0       38.66       32.75      6.63 o 
   1  18   0        1.99        2.99      2.95 o 
  -4   1   1       22.23       28.11      7.52 o 
  -3   1   1       43.95       54.58      7.25 o 
  -2   1   1       10.25       15.22      2.55 o 
  -1   1   1      919.43      968.93     20.50 o 
   0   1   1     1572.78     1615.87     10.84 o 
   1   1   1        0.17        0.68      0.75 o 
   2   1   1       26.92       21.87      3.15 o 
   3   1   1       23.40       19.79      3.75 o 
   4   1   1       14.59       14.88      4.74 o 
  -4   2   1        1.06        3.43      3.30 o 
  -3   2   1        0.08       -0.30      1.53 o 
  -2   2   1     1051.60     1066.45     17.82 o 
  -1   2   1       58.58       55.14      2.29 o 
   0   2   1      408.79      384.89      3.99 o 
   1   2   1      143.14      125.30      2.75 o 
   2   2   1      219.23      221.78      7.62 o 
   3   2   1        6.69        2.50      3.74 o 
   4   2   1        0.34        4.25      3.71 o 
  -4   3   1       23.87       33.70      7.86 o 
  -3   3   1      105.88      118.39      9.02 o 
  -2   3   1       33.25       39.92      3.10 o 
  -1   3   1     1639.81     1492.70     16.40 o 
   0   3   1      796.50      751.12      5.74 o 
   1   3   1      171.47      173.97      3.21 o 
   2   3   1        0.55        2.56      1.91 o 
   3   3   1        7.93        6.58      2.94 o 
   4   3   1        2.56        2.22      8.97 o 
  -4   4   1        8.43        2.72      3.64 o 
  -3   4   1       36.98       40.07      7.17 o 
  -2   4   1      602.53      581.88     10.35 o 
  -1   4   1      709.63      686.93     10.77 o 
   0   4   1        8.82        8.24      0.92 o 
   1   4   1       22.11       27.47      2.08 o 
   2   4   1        0.61        2.95      1.40 o 
   3   4   1      214.62      212.08      9.77 o 
   4   4   1      133.16      117.59      9.70 o 
  -4   5   1       11.50       12.81      4.50 o 
  -3   5   1       18.55       20.74      3.10 o 
  -2   5   1      185.40      169.68      5.58 o 
  -1   5   1      341.69      375.42      6.52 o 
   0   5   1      951.83      850.13      8.95 o 
   1   5   1        0.33        1.18      0.66 o 
   2   5   1      325.17      357.80      8.07 o 
   3   5   1      114.61      108.07      7.84 o 
   4   5   1        3.17        2.60      5.70 o 
  -4   6   1       35.08       38.72      8.43 o 
  -3   6   1        4.57        5.33      2.16 o 
  -2   6   1      189.03      191.34      6.01 o 
  -1   6   1        8.72        5.39      1.74 o 
   0   6   1      324.19      350.15      4.71 o 
   1   6   1       10.89       15.32      1.16 o 
   2   6   1      304.21      299.58      7.49 o 
   3   6   1        3.85        1.47      2.68 o 
   4   6   1       15.63        8.17      4.40 o 
  -4   7   1        1.67       -3.20      3.42 o 
  -3   7   1       52.95       56.66      4.78 o 
  -2   7   1       10.05        6.24      1.76 o 
  -1   7   1       56.55       46.62      3.04 o 
   0   7   1      513.04      463.41      5.91 o 
   1   7   1      388.23      435.37      5.30 o 
   2   7   1        5.75        4.60      1.62 o 
   3   7   1       19.15        9.56      3.36 o 
   4   7   1       14.11       11.91      4.68 o 
  -4   8   1       18.76       18.84      5.28 o 
  -3   8   1       33.08       28.79      4.92 o 
  -2   8   1      158.27      140.20      5.37 o 
  -1   8   1       57.11       65.43      3.17 o 
   0   8   1      553.03      559.42      6.98 o 
   1   8   1       38.53       53.59      3.52 o 
   2   8   1        0.09       -1.14      1.49 o 
   3   8   1        2.01        3.97      2.99 o 
  -3   9   1        4.99        8.83      2.69 o 
  -2   9   1       17.33       20.36      2.72 o 
  -1   9   1      315.13      304.34      7.63 o 
   0   9   1        1.54        1.82      0.82 o 
   1   9   1      677.91      652.99     10.58 o 
   2   9   1      341.39      347.70     16.57 o 
   3   9   1       22.20       18.18      6.57 o 
  -3  10   1       61.23       67.16      5.34 o 
  -2  10   1       38.56       40.16      4.82 o 
  -1  10   1       74.34       79.95      3.91 o 
   0  10   1      115.87      124.52      3.48 o 
   1  10   1       40.03       36.40      4.26 o 
   2  10   1        1.82        0.46      1.60 o 
   3  10   1       66.94       66.54     26.41 o 
  -3  11   1       30.31       27.88      3.86 o 
  -2  11   1      204.39      207.31      7.05 o 
  -1  11   1      672.07      699.71     11.64 o 
   0  11   1       26.44       22.31      2.52 o 
   1  11   1       47.86       41.87      3.31 o 
   2  11   1       29.72       24.77      3.20 o 
   3  11   1        0.15       -0.63      2.90 o 
  -3  12   1       23.02       34.25      4.39 o 
  -2  12   1      122.46      110.79      5.70 o 
  -1  12   1        0.95        0.04      1.34 o 
   0  12   1       92.28      100.73      5.09 o 
   1  12   1       19.89       17.00      2.59 o 
   2  12   1       33.52       26.15      4.99 o 
   3  12   1       31.49       32.74      5.64 o 
  -3  13   1        2.81        3.09      2.70 o 
  -2  13   1       81.49       89.43      5.44 o 
  -1  13   1      133.44      123.15     10.61 o 
   0  13   1      602.34      564.30     15.67 o 
   1  13   1      133.20      136.21      6.70 o 
   2  13   1        2.07        3.50      2.08 o 
   3  13   1        1.76        8.96      8.41 o 
  -3  14   1        6.36        6.61      3.06 o 
  -2  14   1       13.82       16.28      3.02 o 
  -1  14   1      111.28       97.02      5.23 o 
   0  14   1      185.54      181.59     10.45 o 
   1  14   1        0.88        0.69      1.60 o 
   2  14   1      136.83      130.10      6.64 o 
   3  14   1        0.02        0.20      3.66 o 
  -2  15   1       10.04        7.90      4.29 o 
  -1  15   1      110.07      115.98      6.39 o 
   0  15   1       80.53       80.59      5.89 o 
   1  15   1       81.55       68.52      4.79 o 
   2  15   1       19.27       17.53      3.24 o 
  -2  16   1        9.91        6.66      2.66 o 
  -1  16   1      181.33      181.43      7.26 o 
   0  16   1      129.31      125.02     17.56 o 
   1  16   1       11.62       17.37      3.68 o 
   2  16   1       63.15       82.29      9.62 o 
  -2  17   1        3.43        5.19      2.87 o 
  -1  17   1       16.19        9.96      2.68 o 
   0  17   1       22.86       20.32      3.85 o 
   1  17   1       17.54       10.68      3.31 o 
   2  17   1       49.51       48.88      5.09 o 
  -1  18   1        0.15        1.93      3.05 o 
   0  18   1       17.56       10.13      4.53 o 
   1  18   1        5.73        6.36      3.31 o 
   0  19   1       16.27       17.95      4.25 o 
  -4   0   2        6.58        7.82      5.85 o 
  -3   0   2       81.86       71.50      8.33 o 
  -2   0   2     1493.94     1464.14     30.03 o 
  -1   0   2     1922.75     1908.51     29.18 o 
   1   0   2     4477.63     4211.44     41.17 o 
   2   0   2      314.44      321.90     14.04 o 
   3   0   2      111.83      114.10     11.07 o 
   4   0   2       21.75       21.24      7.53 o 
  -4   1   2        3.57        4.77      5.60 o 
  -3   1   2        0.93        3.56      2.61 o 
  -2   1   2      135.23      146.69      8.46 o 
  -1   1   2     4050.04     4118.30     50.81 o 
   0   1   2      132.21      119.93      2.27 o 
   1   1   2     1243.24     1241.06      9.65 o 
   2   1   2     1225.61     1189.32     20.45 o 
   3   1   2        0.28       -0.78      2.39 o 
   4   1   2       12.84        6.03     10.62 o 
  -4   2   2        3.62        1.26      3.51 o 
  -3   2   2       18.18       23.79      4.11 o 
  -2   2   2      100.00      102.46      5.15 o 
  -1   2   2    21172.70    20401.37    142.17 o 
   0   2   2     5779.67     5168.34     36.39 o 
   1   2   2      403.80      376.79      6.08 o 
   2   2   2      502.40      505.73     11.60 o 
   3   2   2      129.62      121.67     16.60 o 
   4   2   2        2.59        1.77      3.43 o 
  -4   3   2       78.05       83.97      7.97 o 
  -3   3   2       32.01       35.57      3.78 o 
  -2   3   2        7.21        5.15      1.61 o 
  -1   3   2     1749.57     1781.27     13.87 o 
   0   3   2        2.08        4.01      0.71 o 
   1   3   2      766.47      721.50      6.78 o 
   2   3   2       27.57       35.23      2.89 o 
   3   3   2        0.01       -1.54      2.49 o 
   4   3   2       19.58       16.33      4.56 o 
  -4   4   2       13.25        8.24      4.18 o 
  -3   4   2        0.86        1.16      1.92 o 
  -2   4   2       50.86       50.72      4.28 o 
  -1   4   2      819.14      820.07      7.69 o 
   0   4   2      558.23      457.00      4.39 o 
   1   4   2      493.37      547.63      6.31 o 
   2   4   2        2.79        1.25      1.34 o 
   3   4   2      181.83      176.71      9.39 o 
   4   4   2        0.01       -0.34      3.40 o 
  -4   5   2        5.96        1.46      3.48 o 
  -3   5   2       27.71       21.77      5.52 o 
  -2   5   2      115.28      122.40      6.29 o 
  -1   5   2     1354.80     1372.52     14.66 o 
   0   5   2     1289.45     1273.29      9.42 o 
   1   5   2     2206.09     2135.70     18.68 o 
   2   5   2      344.77      369.05      8.09 o 
   3   5   2       14.08       19.52      4.21 o 
   4   5   2      120.14      121.91     10.06 o 
  -4   6   2       16.10       18.70      4.90 o 
  -3   6   2       43.26       46.39      4.40 o 
  -2   6   2       44.26       49.51      3.48 o 
  -1   6   2      375.07      343.05      9.53 o 
   0   6   2        8.02       12.57      2.21 o 
   1   6   2     1200.87     1300.72     11.62 o 
   2   6   2       14.35       15.97      3.47 o 
   3   6   2        6.69        6.90      3.11 o 
   4   6   2       47.93       33.27      6.01 o 
  -4   7   2        0.32       -0.69      3.27 o 
  -3   7   2        3.52        5.65      2.33 o 
  -2   7   2       96.38       98.49      4.65 o 
  -1   7   2       40.30       41.05      3.16 o 
   0   7   2      562.89      577.35      6.90 o 
   1   7   2       13.77       19.32      1.53 o 
   2   7   2      200.88      184.81      7.54 o 
   3   7   2       25.71       23.52      5.12 o 
   4   7   2       20.51       17.78      5.18 o 
  -4   8   2       12.59        9.46      4.28 o 
  -3   8   2        5.99        7.72      2.51 o 
  -2   8   2       19.54       22.96      3.51 o 
  -1   8   2      999.97      914.90     12.46 o 
   0   8   2       75.62       71.53      2.46 o 
   1   8   2       23.44       23.66      1.45 o 
   2   8   2      142.46      142.58      8.46 o 
   3   8   2        2.40       -1.87      3.27 o 
  -3   9   2       37.75       44.46      4.50 o 
  -2   9   2       10.44       14.58      3.10 o 
  -1   9   2       25.44       27.86      2.55 o 
   0   9   2      474.43      482.26      6.82 o 
   1   9   2       60.75       75.86      3.75 o 
   2   9   2      239.80      226.46      7.02 o 
   3   9   2       73.74       69.08      7.25 o 
  -3  10   2      110.40      118.97      6.63 o 
  -2  10   2       14.36       12.63      2.33 o 
  -1  10   2        5.09        6.60      1.62 o 
   0  10   2      585.89      568.05      7.83 o 
   1  10   2       14.74       23.11      2.53 o 
   2  10   2        0.08        0.49      1.58 o 
   3  10   2        0.85        1.47      2.74 o 
  -3  11   2        1.08        0.93      2.38 o 
  -2  11   2        2.06        3.89      1.81 o 
  -1  11   2       43.73       38.85      3.10 o 
   0  11   2       60.98       58.53      2.82 o 
   1  11   2     1035.95     1011.30     14.70 o 
   2  11   2      107.24      125.03      5.83 o 
   3  11   2        0.02       -0.58      3.00 o 
  -3  12   2       26.11       20.14      3.57 o 
  -2  12   2      209.40      213.33      7.29 o 
  -1  12   2      165.90      190.69     12.21 o 
   0  12   2        3.81        4.84      1.53 o 
   1  12   2       73.40       71.79      4.24 o 
   2  12   2        0.21        0.33      1.83 o 
   3  12   2        0.26        1.10      3.66 o 
  -3  13   2       12.51       22.67      3.88 o 
  -2  13   2       53.42       59.84      5.19 o 
  -1  13   2        0.31        1.25      1.30 o 
   0  13   2       91.55       91.95      8.01 o 
   1  13   2        8.89        9.61      2.21 o 
   2  13   2       88.18       98.86      5.91 o 
   3  13   2       39.77       41.39      6.23 o 
  -3  14   2        0.02        1.04      2.56 o 
  -2  14   2      132.46      141.42      9.72 o 
  -1  14   2       99.29       94.78      4.40 o 
   0  14   2      446.61      413.83     11.43 o 
   1  14   2        0.20        1.83      1.90 o 
   2  14   2       33.78       35.83      4.08 o 
  -2  15   2        4.16        5.19      2.81 o 
  -1  15   2      144.70      150.34      6.49 o 
   0  15   2      208.35      207.41      8.40 o 
   1  15   2       69.32       58.45      8.50 o 
   2  15   2       30.34       31.91      4.03 o 
  -2  16   2       10.87        8.56      2.84 o 
  -1  16   2       23.46       18.52      2.98 o 
   0  16   2       89.22       81.15      6.26 o 
   1  16   2        0.54        1.57      2.46 o 
   2  16   2        0.13       -0.29      2.30 o 
  -2  17   2        4.43        1.61      2.18 o 
  -1  17   2       29.81       24.89      4.00 o 
   0  17   2        2.09        1.88      2.28 o 
   1  17   2       52.26       49.38      5.82 o 
   2  17   2       14.72       19.54      3.84 o 
  -1  18   2       41.09       39.74      4.48 o 
   0  18   2       18.83       24.25      4.31 o 
   1  18   2        0.83       -0.21      2.38 o 
   0  19   2       19.87       20.24      4.36 o 
  -3   1   3       20.38       22.64      7.66 o 
  -2   1   3       72.38       74.09      5.24 o 
  -1   1   3    22944.67    22671.37    143.45 o 
   0   1   3      790.49      714.68      5.39 o 
   1   1   3       17.80       11.21      1.06 o 
   2   1   3      187.57      194.48      4.84 o 
   3   1   3        1.24       -0.34      2.30 o 
   4   1   3        2.38        1.06      3.81 o 
  -3   2   3        0.27       -0.57      2.11 o 
  -2   2   3     3272.38     3311.27     55.81 o 
  -1   2   3    11760.41    11832.02     72.24 o 
   0   2   3       10.54        9.02      0.62 o 
   1   2   3       63.33       63.69      1.76 o 
   2   2   3      112.60       95.00      3.36 o 
   3   2   3      154.93      152.54     11.89 o 
   4   2   3        2.95       -0.05      3.85 o 
  -3   3   3       97.17       98.25      5.51 o 
  -2   3   3       90.86      108.26      3.56 o 
  -1   3   3        0.87        0.73      0.68 o 
   0   3   3     2980.89     3024.65     18.22 o 
   1   3   3      108.26       91.88      2.81 o 
   2   3   3       62.98       65.13      2.94 o 
   3   3   3       16.22       18.83      4.16 o 
   4   3   3      146.37      145.49     15.99 o 
  -3   4   3      360.06      358.62      9.51 o 
  -2   4   3        0.94       -0.22      0.97 o 
  -1   4   3      590.83      578.82      6.11 o 
   0   4   3      291.75      259.59      3.27 o 
   1   4   3      155.17      179.85      3.14 o 
   2   4   3      910.53      935.27     11.22 o 
   3   4   3        0.08        3.27      2.60 o 
   4   4   3        7.29        5.75      4.34 o 
  -3   5   3        0.25       -2.45      1.66 o 
  -2   5   3      561.80      572.85      8.04 o 
  -1   5   3      521.94      514.92      5.60 o 
   0   5   3     1211.36     1294.02      9.74 o 
   1   5   3      355.37      334.72      4.54 o 
   2   5   3      163.82      174.15      4.49 o 
   3   5   3       82.77       94.84     12.12 o 
   4   5   3        9.11        7.82      4.26 o 
  -3   6   3       20.07       24.09      4.84 o 
  -2   6   3       24.39       18.63      2.73 o 
  -1   6   3       62.72       69.78      2.38 o 
   0   6   3        0.08       -0.49      0.48 o 
   1   6   3      973.50     1040.14     10.21 o 
   2   6   3      115.89      122.11      5.28 o 
   3   6   3        8.64        2.62      2.99 o 
   4   6   3        0.48       -1.55      3.58 o 
  -3   7   3      103.90      112.33      6.06 o 
  -2   7   3        0.74        0.67      1.39 o 
  -1   7   3      478.76      450.82      7.71 o 
   0   7   3     4986.19     5004.34     45.48 o 
   1   7   3     1079.40     1135.08     11.05 o 
   2   7   3      372.53      393.90      8.75 o 
   3   7   3        6.85        8.81      3.68 o 
  -3   8   3        0.95        2.45      2.15 o 
  -2   8   3       35.94       34.53      3.25 o 
  -1   8   3      110.51      104.53      3.53 o 
   0   8   3       74.83       99.65      2.92 o 
   1   8   3      355.10      384.18      5.68 o 
   2   8   3       12.93       10.54      2.15 o 
   3   8   3       13.73       20.90      4.81 o 
  -3   9   3       33.80       47.22      4.55 o 
  -2   9   3       30.27       28.19      3.07 o 
  -1   9   3      401.04      412.48     10.46 o 
   0   9   3      217.63      167.55      5.41 o 
   1   9   3       29.75       33.93      4.50 o 
   2   9   3       18.68       19.94      2.88 o 
   3   9   3        0.59        3.18      3.35 o 
  -3  10   3      106.61      121.25      8.55 o 
  -2  10   3      261.52      268.64      7.66 o 
  -1  10   3       51.53       50.86      4.48 o 
   0  10   3       11.88       13.09      1.53 o 
   1  10   3       57.89       51.87      3.48 o 
   2  10   3       94.53       92.01      5.14 o 
   3  10   3        2.87        1.08      5.07 o 
  -3  11   3      123.60      136.95      7.11 o 
  -2  11   3        6.02        9.03      2.32 o 
  -1  11   3      102.86      106.37      4.63 o 
   0  11   3       16.44       15.76      1.77 o 
   1  11   3        2.42        2.63      1.46 o 
   2  11   3       11.95       11.78      2.54 o 
   3  11   3      109.85      132.02      9.82 o 
  -3  12   3       72.89       64.61      5.50 o 
  -2  12   3      323.87      327.78      9.18 o 
  -1  12   3      620.14      602.32     10.75 o 
   0  12   3        3.40        3.74      1.40 o 
   1  12   3      169.56      162.69      7.33 o 
   2  12   3       49.12       50.17      4.35 o 
   3  12   3       39.06       35.68      5.92 o 
  -3  13   3        0.51       -1.00      2.41 o 
  -2  13   3       91.89      101.79      5.81 o 
  -1  13   3       11.66        8.74      1.77 o 
   0  13   3      160.92      160.86     10.90 o 
   1  13   3        4.58        1.55      1.98 o 
   2  13   3        3.51        2.51      2.15 o 
   3  13   3       19.76       16.09      4.96 o 
  -3  14   3        1.39        1.92      2.88 o 
  -2  14   3       30.99       30.43      3.31 o 
  -1  14   3        9.18        9.74      2.36 o 
   0  14   3       23.78       15.90      3.13 o 
   1  14   3      481.21      475.97     14.61 o 
   2  14   3       35.21       36.30      5.40 o 
  -2  15   3       25.06       21.77      2.89 o 
  -1  15   3      609.43      648.02     17.63 o 
   0  15   3      167.70      160.87     10.77 o 
   1  15   3       13.54       13.90      3.33 o 
   2  15   3      117.33      136.37      7.15 o 
  -2  16   3       26.18       29.26      3.43 o 
  -1  16   3        1.80        2.53      2.04 o 
   0  16   3        2.68        1.86      3.71 o 
   1  16   3      241.94      256.57     10.62 o 
   2  16   3      123.88      111.02      8.91 o 
  -2  17   3       46.95       43.95      4.42 o 
  -1  17   3       30.22       28.29      3.60 o 
   0  17   3       17.26       15.73      5.30 o 
   1  17   3       11.14        4.65      2.99 o 
  -1  18   3       12.09       20.20      3.62 o 
   0  18   3       19.06       20.23      4.14 o 
   1  18   3        2.44        4.53      3.19 o 
   0  19   3        0.10       -0.50      2.64 o 
  -3   0   4        9.20        9.16      3.68 o 
  -2   0   4      544.27      544.15     11.05 o 
  -1   0   4     1253.85     1261.54     14.34 o 
   0   0   4      505.86      549.70     10.65 o 
   1   0   4     1213.72     1181.63     25.01 o 
   2   0   4      965.55      950.30     17.59 o 
   3   0   4      111.98      121.02     11.76 o 
   4   0   4      107.33       98.75     13.49 o 
  -3   1   4        2.25        3.22      2.17 o 
  -2   1   4      181.96      178.62      7.54 o 
  -1   1   4       73.46       92.47      3.55 o 
   0   1   4      816.67      875.37      7.40 o 
   1   1   4     1780.48     1642.27     14.44 o 
   2   1   4        0.01       -0.08      1.06 o 
   3   1   4        8.01        3.33      2.78 o 
   4   1   4        8.70        5.24      4.86 o 
  -4   2   4        0.44       -0.16      5.29 o 
  -3   2   4      105.44       93.07      5.38 o 
  -2   2   4     1573.11     1554.16     18.08 o 
  -1   2   4       21.23       20.76      1.24 o 
   0   2   4      762.75      738.63      6.07 o 
   1   2   4       46.61       41.59      2.10 o 
   2   2   4       52.95       46.27      3.97 o 
   3   2   4      223.81      227.78     10.68 o 
   4   2   4       23.81       37.42     11.62 o 
  -4   3   4       22.42       10.15      6.31 o 
  -3   3   4      285.16      278.31      6.89 o 
  -2   3   4      529.59      549.58      8.77 o 
  -1   3   4        1.41        0.41      0.53 o 
   0   3   4      653.22      630.36      5.65 o 
   1   3   4      854.47      896.43      9.53 o 
   2   3   4      134.98      125.81      3.53 o 
   3   3   4       10.33       12.03      4.22 o 
   4   3   4        2.86       -1.29      3.47 o 
  -4   4   4       17.29        8.38      6.60 o 
  -3   4   4       11.91       13.76      2.79 o 
  -2   4   4       91.32       94.30      3.33 o 
  -1   4   4       51.39       43.37      2.67 o 
   0   4   4      107.00      104.14      2.37 o 
   1   4   4      274.13      281.16      4.08 o 
   2   4   4      111.01      114.40      3.76 o 
   3   4   4        4.30        3.54      3.13 o 
   4   4   4       40.70       46.82      7.52 o 
  -4   5   4        0.16       -0.30      5.06 o 
  -3   5   4        0.41       -0.06      1.89 o 
  -2   5   4       60.93       60.59      5.01 o 
  -1   5   4      105.87      117.07      2.36 o 
   0   5   4       58.11       74.60      1.94 o 
   1   5   4      994.94      978.71      9.01 o 
   2   5   4      280.66      273.40      6.33 o 
   3   5   4       60.39       64.37      7.03 o 
   4   5   4       69.16       53.32     22.94 o 
  -4   6   4        7.62        6.33      5.85 o 
  -3   6   4       19.57       23.81      4.05 o 
  -2   6   4      198.32      214.06      6.16 o 
  -1   6   4        0.65        0.07      0.52 o 
   0   6   4        3.11        5.52      1.30 o 
   1   6   4      921.99     1019.68      9.46 o 
   2   6   4        0.11        0.11      1.27 o 
   3   6   4      128.74      126.66     22.37 o 
  -4   7   4        0.02        3.24      5.82 o 
  -3   7   4        8.18        5.67      2.42 o 
  -2   7   4        0.07        0.58      1.28 o 
  -1   7   4      302.27      323.26      4.58 o 
   0   7   4     1836.74     1974.03     14.65 o 
   1   7   4      154.34      148.82      3.55 o 
   2   7   4        0.11        1.00      1.65 o 
   3   7   4      138.54      138.96      9.69 o 
  -4   8   4       18.04       24.65      7.73 o 
  -3   8   4        3.27       -0.24      2.21 o 
  -2   8   4       20.20       16.71      2.42 o 
  -1   8   4       25.82       22.70      1.85 o 
   0   8   4      423.81      418.55      5.52 o 
   1   8   4       78.15       77.33      3.17 o 
   2   8   4      121.96      113.80      6.30 o 
   3   8   4       66.56       61.83      8.81 o 
  -3   9   4       75.46       74.65      5.41 o 
  -2   9   4        2.39        2.22      1.54 o 
  -1   9   4      633.28      651.25      9.05 o 
   0   9   4      149.31      134.24      3.82 o 
   1   9   4       38.65       38.70      3.98 o 
   2   9   4       11.82        9.00      2.27 o 
   3   9   4        4.12        1.38      2.95 o 
  -3  10   4       58.23       63.57      9.17 o 
  -2  10   4      146.35      157.39      7.10 o 
  -1  10   4       74.64       63.77      3.11 o 
   0  10   4       20.40       23.79      2.01 o 
   1  10   4      162.34      188.97      7.62 o 
   2  10   4        8.93        4.82      2.15 o 
   3  10   4        4.28        1.33      5.17 o 
  -3  11   4        0.89        2.11      2.32 o 
  -2  11   4      107.36      103.13      6.25 o 
  -1  11   4       20.31       21.46      2.17 o 
   0  11   4        4.61        3.21      1.18 o 
   1  11   4       62.53       56.97      5.02 o 
   2  11   4      280.22      283.91      8.44 o 
   3  11   4        0.12       -0.97      3.26 o 
  -3  12   4       19.91       28.53      4.19 o 
  -2  12   4       56.07       55.19      5.62 o 
  -1  12   4      644.34      635.80      9.93 o 
   0  12   4       25.67       28.16      2.31 o 
   1  12   4      192.56      185.88      8.02 o 
   2  12   4        0.06       -0.41      1.91 o 
   3  12   4       17.51       48.83      9.35 o 
  -3  13   4        1.01        1.16      2.27 o 
  -2  13   4       88.14       90.01      5.75 o 
  -1  13   4       66.73       64.03     10.03 o 
   0  13   4      222.07      201.19      6.35 o 
   1  13   4      127.30      131.46      8.00 o 
   2  13   4        4.27        6.95      2.38 o 
   3  13   4       13.85       13.55      4.73 o 
  -3  14   4        2.79        1.05      2.47 o 
  -2  14   4        0.08        0.00      1.75 o 
  -1  14   4       22.15       20.19      2.49 o 
   0  14   4       95.74       94.56      7.31 o 
   1  14   4       49.59       50.84      5.50 o 
   2  14   4       15.95       11.08      6.71 o 
  -2  15   4        4.30        2.06      2.10 o 
  -1  15   4       31.06       37.66      3.81 o 
   0  15   4        0.03       -0.61      1.46 o 
   1  15   4      106.57      103.97     11.93 o 
   2  15   4       16.90       26.23      4.93 o 
  -2  16   4        6.04        9.53      2.63 o 
  -1  16   4        1.03        0.61      1.96 o 
   0  16   4        1.28        1.51      2.26 o 
   1  16   4       54.95       57.50      6.07 o 
   2  16   4       17.61        8.81      4.28 o 
  -2  17   4       69.54       68.50      7.18 o 
  -1  17   4       33.71       23.51      3.56 o 
   0  17   4        0.04        4.51      4.12 o 
   1  17   4        0.06       -1.27      2.45 o 
  -1  18   4       94.39      120.48     10.26 o 
   0  18   4        4.77        1.99      2.75 o 
   1  18   4        0.10       -0.52      2.67 o 
   0  19   4        7.42        9.57      5.88 o 
  -4   1   5        1.78        3.66      5.32 o 
  -3   1   5      128.06      124.24     13.11 o 
  -2   1   5       33.38       33.33      2.21 o 
  -1   1   5        0.22        0.25      0.56 o 
   0   1   5     2013.88     1705.49     12.89 o 
   1   1   5       69.13       72.56      3.25 o 
   2   1   5      405.81      381.69      7.64 o 
   3   1   5       13.42        9.27      5.99 o 
   4   1   5      109.62      125.64     19.91 o 
  -4   2   5       68.83       63.21      7.42 o 
  -3   2   5      112.79      105.90      6.12 o 
  -2   2   5      778.44      785.79      9.59 o 
  -1   2   5       15.43       17.57      1.22 o 
   0   2   5       93.85      116.16      2.46 o 
   1   2   5     5685.38     5639.82    117.22 o 
   2   2   5      271.83      265.15      6.32 o 
   3   2   5       41.84       39.30     10.06 o 
   4   2   5      123.39      124.68     10.78 o 
  -4   3   5        0.48       -2.69      3.70 o 
  -3   3   5      124.58      119.08      4.96 o 
  -2   3   5     2068.48     2087.73     18.32 o 
  -1   3   5      569.94      539.80      5.42 o 
   0   3   5     2373.19     2240.39     14.91 o 
   1   3   5      133.82      128.24      3.49 o 
   2   3   5      362.67      351.45      6.71 o 
   3   3   5      147.54      157.71     10.05 o 
   4   3   5        9.77        5.36      4.27 o 
  -4   4   5       11.21        9.60      4.29 o 
  -3   4   5      271.28      259.05     24.09 o 
  -2   4   5     3175.63     3222.15     23.21 o 
  -1   4   5        9.63        8.84      0.89 o 
   0   4   5      843.14      810.40      7.28 o 
   1   4   5     1073.10     1066.39     11.35 o 
   2   4   5        0.16        0.51      1.22 o 
   3   4   5       74.65       72.83      7.62 o 
   4   4   5       29.51       33.96     11.76 o 
  -4   5   5        0.33       -0.38      3.84 o 
  -3   5   5        4.44       -0.30      2.63 o 
  -2   5   5        0.27        2.17      1.07 o 
  -1   5   5      301.08      308.44      4.36 o 
   0   5   5       67.42       64.28      3.46 o 
   1   5   5       94.97      114.78      4.74 o 
   2   5   5      152.78      131.30      7.20 o 
   3   5   5       67.62       65.68      7.17 o 
  -4   6   5        1.45        2.54      4.21 o 
  -3   6   5       32.31       23.94      5.48 o 
  -2   6   5      301.45      319.39      7.54 o 
  -1   6   5      640.39      669.03      6.76 o 
   0   6   5      261.45      326.43      4.54 o 
   1   6   5      113.90      137.59      3.70 o 
   2   6   5      125.02      122.57      5.22 o 
   3   6   5        7.43        2.00      3.29 o 
  -4   7   5       11.25        1.20      4.40 o 
  -3   7   5       14.84       15.32      5.67 o 
  -2   7   5      228.22      228.53      5.79 o 
  -1   7   5      292.79      312.28      4.42 o 
   0   7   5      171.39      166.79      3.37 o 
   1   7   5      323.64      339.64      6.04 o 
   2   7   5        3.76        3.48      2.42 o 
   3   7   5      356.91      391.45     20.83 o 
  -4   8   5        0.00       -1.70      4.81 o 
  -3   8   5        5.60        1.70      2.23 o 
  -2   8   5       27.53       27.38      2.60 o 
  -1   8   5      489.31      485.74      9.75 o 
   0   8   5      308.64      334.85      5.05 o 
   1   8   5      849.06      820.42     11.44 o 
   2   8   5        5.67        4.93      2.45 o 
   3   8   5        8.76        6.53      3.41 o 
  -3   9   5        1.23        2.57      2.13 o 
  -2   9   5       92.95       88.79      4.18 o 
  -1   9   5      117.50      115.84      3.74 o 
   0   9   5      914.13      919.31      9.39 o 
   1   9   5        3.53        4.94      1.41 o 
   2   9   5      105.90       91.46      7.21 o 
   3   9   5      204.32      207.40     11.55 o 
  -3  10   5      130.77      120.67     13.38 o 
  -2  10   5      270.71      284.20      6.94 o 
  -1  10   5      179.15      179.09      5.56 o 
   0  10   5       60.35       63.76      2.94 o 
   1  10   5      164.99      160.91     11.06 o 
   2  10   5        3.92        4.31      3.87 o 
   3  10   5        6.07        5.83      3.74 o 
  -3  11   5        2.82        0.04      2.38 o 
  -2  11   5       36.92       33.54      3.17 o 
  -1  11   5        5.58        6.81      1.52 o 
   0  11   5        0.65        1.21      1.00 o 
   1  11   5        0.18        0.33      1.87 o 
   2  11   5       39.06       47.23      8.23 o 
   3  11   5      177.42      179.64     11.70 o 
  -3  12   5      106.31      105.28      8.93 o 
  -2  12   5       23.84       18.21      2.61 o 
  -1  12   5       66.98       66.28      3.50 o 
   0  12   5       39.82       41.34      2.80 o 
   1  12   5      252.03      278.71     23.09 o 
   2  12   5       10.62       14.07      4.03 o 
   3  12   5        9.43        2.93      3.99 o 
  -3  13   5        2.71        4.68      2.80 o 
  -2  13   5        0.85        2.94      1.79 o 
  -1  13   5       47.79       48.30      3.26 o 
   0  13   5      265.99      276.79      7.58 o 
   1  13   5        0.33        0.36      2.18 o 
   2  13   5       76.86       57.47      6.54 o 
  -2  14   5       24.41       16.69      3.03 o 
  -1  14   5       55.47       58.56      3.72 o 
   0  14   5       66.18       65.24      5.64 o 
   1  14   5      352.35      340.42     11.88 o 
   2  14   5       73.96       79.31      7.75 o 
  -2  15   5       59.87       57.80      4.70 o 
  -1  15   5       69.91       75.44      5.04 o 
   0  15   5        0.06       -0.67      1.68 o 
   1  15   5       16.52       15.03      3.69 o 
   2  15   5        4.79        2.17      3.30 o 
  -2  16   5       13.18       15.51      2.89 o 
  -1  16   5        2.42        1.26      1.97 o 
   0  16   5       39.05       38.76      4.01 o 
   1  16   5        0.32       -0.62      2.56 o 
   2  16   5       12.70       13.09      4.19 o 
  -1  17   5      157.57      159.67      7.09 o 
   0  17   5       11.54        3.72      2.59 o 
   1  17   5        0.33        2.04      3.06 o 
  -1  18   5        7.68        6.53      2.82 o 
   0  18   5       22.34       23.40      6.27 o 
   1  18   5        0.35       -1.77      2.75 o 
  -4   0   6        0.35        1.54      4.69 o 
  -3   0   6        1.94        0.46      3.24 o 
  -2   0   6      533.19      537.10     14.06 o 
  -1   0   6       81.59       75.53      4.67 o 
   0   0   6      320.31      351.48      9.07 o 
   1   0   6      364.93      445.08      9.66 o 
   2   0   6      186.27      230.30      8.56 o 
   3   0   6      234.59      233.79     15.51 o 
   4   0   6       14.83       18.89      7.69 o 
  -4   1   6       30.98       45.66      9.21 o 
  -3   1   6        1.44        3.82      2.49 o 
  -2   1   6      538.40      533.65      7.42 o 
  -1   1   6        0.52        1.49      1.16 o 
   0   1   6     2121.31     1989.71     16.07 o 
   1   1   6       12.09       14.73      1.58 o 
   2   1   6      193.51      209.46      5.76 o 
   3   1   6       48.28       60.89      6.88 o 
   4   1   6        0.34       -1.03      3.76 o 
  -4   2   6        7.85        0.87      3.67 o 
  -3   2   6        0.73        2.72      2.34 o 
  -2   2   6      193.22      189.37      4.28 o 
  -1   2   6       99.84       83.51      2.36 o 
   0   2   6      275.13      291.36      3.83 o 
   1   2   6      999.23      976.24     10.87 o 
   2   2   6       54.33       60.07      3.64 o 
   3   2   6        2.10        0.37      3.65 o 
   4   2   6       40.47       27.33      9.27 o 
  -4   3   6        0.99       -2.96      3.91 o 
  -3   3   6      480.98      512.56     21.15 o 
  -2   3   6     1812.75     1816.80     16.40 o 
  -1   3   6      504.04      514.00      5.27 o 
   0   3   6     1771.36     1730.52     12.55 o 
   1   3   6      358.83      342.45      6.02 o 
   2   3   6        3.81        3.38      1.37 o 
   3   3   6       57.73       78.82      7.98 o 
  -4   4   6       17.84       11.50      4.47 o 
  -3   4   6      475.43      497.80     33.59 o 
  -2   4   6      205.32      211.27      4.37 o 
  -1   4   6      115.18      106.61      2.83 o 
   0   4   6        0.04        9.30      1.98 o 
   1   4   6      101.13       88.76      3.33 o 
   2   4   6        0.82        1.91      1.37 o 
   3   4   6      402.01      375.51     14.60 o 
  -4   5   6       10.23        9.61      7.04 o 
  -3   5   6        6.14        1.35      4.18 o 
  -2   5   6       46.45       56.63      2.54 o 
  -1   5   6     2393.55     2342.65     16.34 o 
   0   5   6       27.27       32.75      1.59 o 
   1   5   6      184.96      202.34      4.67 o 
   2   5   6       15.83       20.92      2.39 o 
   3   5   6        5.63        1.50      3.25 o 
  -4   6   6       36.16       34.30      6.47 o 
  -3   6   6        0.32        3.72      3.16 o 
  -2   6   6        0.56       -0.21      1.19 o 
  -1   6   6      176.77      203.44      3.51 o 
   0   6   6       11.14       15.52      1.30 o 
   1   6   6      248.69      238.39      5.14 o 
   2   6   6        1.34        0.38      1.47 o 
   3   6   6       21.09       11.09      5.67 o 
  -4   7   6        8.32       11.81      5.14 o 
  -3   7   6       71.25       64.21      7.06 o 
  -2   7   6       60.66       61.23      3.34 o 
  -1   7   6        4.58        4.43      0.91 o 
   0   7   6      255.81      248.94      4.26 o 
   1   7   6      327.00      305.33      6.53 o 
   2   7   6       98.92      108.65      7.97 o 
   3   7   6        4.48       -1.67      2.95 o 
  -3   8   6       22.35       18.46      6.67 o 
  -2   8   6      126.54      133.69      4.69 o 
  -1   8   6      544.28      528.99      6.96 o 
   0   8   6      612.91      675.70      7.73 o 
   1   8   6      106.90      111.04      3.83 o 
   2   8   6       68.18       64.48      6.34 o 
   3   8   6        2.03        3.25      4.07 o 
  -3   9   6       13.87       13.93      4.44 o 
  -2   9   6        1.96        1.25      1.39 o 
  -1   9   6        2.99        2.21      1.07 o 
   0   9   6       19.43       17.43      1.67 o 
   1   9   6       18.19       20.85      2.10 o 
   2   9   6      282.25      295.10     11.56 o 
   3   9   6      216.17      233.67     16.59 o 
  -3  10   6       88.60      110.09     10.80 o 
  -2  10   6        6.67       10.77      2.01 o 
  -1  10   6       69.78       76.61      3.70 o 
   0  10   6      342.27      364.89      5.88 o 
   1  10   6      193.01      173.62      7.72 o 
   2  10   6        6.44       12.87      5.14 o 
   3  10   6        1.03        2.65      3.66 o 
  -3  11   6       26.35       19.40      4.90 o 
  -2  11   6      299.42      321.27      7.64 o 
  -1  11   6      196.39      190.04      5.19 o 
   0  11   6      393.20      398.73      7.60 o 
   1  11   6      238.20      236.92      9.17 o 
   2  11   6       80.46       73.36      7.18 o 
   3  11   6       22.61       34.32      6.20 o 
  -3  12   6        2.29       -1.31      3.41 o 
  -2  12   6        6.27        5.49      1.82 o 
  -1  12   6       12.67        8.69      1.83 o 
   0  12   6       90.59       94.75      3.91 o 
   1  12   6       25.71       26.36      4.01 o 
   2  12   6       21.32       25.22      4.95 o 
   3  12   6       17.80       16.87      8.05 o 
  -3  13   6       53.78       56.45      8.16 o 
  -2  13   6      113.58      113.82      5.27 o 
  -1  13   6        6.66        6.14      1.65 o 
   0  13   6      511.86      492.23     10.37 o 
   1  13   6        0.65        0.25      2.27 o 
   2  13   6      135.54      134.91     10.79 o 
  -2  14   6       37.76       35.90      3.68 o 
  -1  14   6        1.24        1.20      1.38 o 
   0  14   6      120.72      104.02      7.33 o 
   1  14   6      141.95      123.40      7.97 o 
   2  14   6       40.64       46.94      8.64 o 
  -2  15   6        1.86        0.87      2.05 o 
  -1  15   6       18.99       17.17      2.52 o 
   0  15   6      149.26      132.44      8.33 o 
   1  15   6      102.15      100.05      7.61 o 
   2  15   6        0.49        1.93      3.45 o 
  -2  16   6        4.60        4.33      2.22 o 
  -1  16   6       53.76       58.10      7.61 o 
   0  16   6       65.89       68.48      5.07 o 
   1  16   6       48.77       53.76      9.41 o 
  -1  17   6       11.26       12.36      2.87 o 
   0  17   6       31.21       33.61      4.01 o 
   1  17   6        8.21        7.08      3.16 o 
  -1  18   6        1.09        0.51      2.44 o 
   0  18   6       26.59       31.52      5.12 o 
  -4   1   7       15.25       16.09      6.33 o 
  -3   1   7       11.68        7.37      5.07 o 
  -2   1   7      129.76      112.79      5.50 o 
  -1   1   7     1070.60     1085.31     15.17 o 
   0   1   7        2.78       11.82      2.61 o 
   1   1   7        0.30        0.98      0.88 o 
   2   1   7      550.63      544.50     15.35 o 
   3   1   7      121.02      114.08      7.79 o 
  -4   2   7       13.96       13.60      6.40 o 
  -3   2   7       68.29       75.71      6.67 o 
  -2   2   7        6.35        5.75      1.96 o 
  -1   2   7        3.97        2.97      0.66 o 
   0   2   7        2.40        2.18      0.65 o 
   1   2   7      467.47      456.30      7.19 o 
   2   2   7        5.10        4.69      1.61 o 
   3   2   7      124.72      124.36     12.69 o 
  -4   3   7       44.80       44.99      7.21 o 
  -3   3   7      130.09      140.84     12.17 o 
  -2   3   7        4.75        6.34      2.06 o 
  -1   3   7      155.85      162.27      3.54 o 
   0   3   7      139.11      164.77      3.11 o 
   1   3   7        0.19        0.41      0.88 o 
   2   3   7       99.46       98.27      7.08 o 
   3   3   7        5.60        7.22      2.89 o 
  -4   4   7        4.56        2.73      3.82 o 
  -3   4   7       29.37       27.56      4.64 o 
  -2   4   7        0.03        0.98      1.19 o 
  -1   4   7      182.03      185.63      3.14 o 
   0   4   7      188.25      175.72      4.18 o 
   1   4   7      245.69      232.76      7.04 o 
   2   4   7      401.40      379.73      8.33 o 
   3   4   7        2.85        3.21      3.34 o 
  -4   5   7       49.47       47.31      8.11 o 
  -3   5   7       72.18       65.32      7.00 o 
  -2   5   7       18.31       17.74      1.99 o 
  -1   5   7      214.66      218.78      3.60 o 
   0   5   7     2141.01     2174.01     16.19 o 
   1   5   7        8.87        6.28      1.07 o 
   2   5   7        6.62        6.60      1.82 o 
   3   5   7        1.00        7.49      3.69 o 
  -4   6   7       12.88       17.81      5.44 o 
  -3   6   7      108.22      111.51     12.93 o 
  -2   6   7      260.05      268.64      5.92 o 
  -1   6   7      204.87      226.59      3.86 o 
   0   6   7      400.58      426.61      5.71 o 
   1   6   7       68.24       62.20      2.53 o 
   2   6   7      103.75      115.18      4.86 o 
   3   6   7      294.13      327.23     14.13 o 
  -4   7   7        3.72        4.31      4.53 o 
  -3   7   7        0.37        1.88      4.12 o 
  -2   7   7        0.81        0.41      1.32 o 
  -1   7   7      358.50      354.74      5.12 o 
   0   7   7      408.17      445.05      6.02 o 
   1   7   7       38.82       46.51      2.87 o 
   2   7   7      462.46      465.80     14.65 o 
   3   7   7        0.08       -0.28      3.30 o 
  -3   8   7       13.09       17.68      4.88 o 
  -2   8   7        4.37        2.95      1.49 o 
  -1   8   7       90.78      110.41      3.06 o 
   0   8   7       12.25       12.80      2.03 o 
   1   8   7       43.59       43.04      2.84 o 
   2   8   7       52.40       37.72      5.36 o 
   3   8   7        0.28        3.24      3.51 o 
  -3   9   7       12.66        9.41      3.94 o 
  -2   9   7        8.95        8.13      1.87 o 
  -1   9   7      232.29      218.12      5.13 o 
   0   9   7       61.88       65.86      3.22 o 
   1   9   7       60.58       57.82      3.23 o 
   2   9   7      128.85      117.68      8.40 o 
   3   9   7       44.24       41.67      6.68 o 
  -3  10   7      101.96      113.37     19.93 o 
  -2  10   7      343.55      350.93      7.68 o 
  -1  10   7       18.33       21.05      2.06 o 
   0  10   7        0.09        1.48      0.99 o 
   1  10   7        2.44       -0.07      1.57 o 
   2  10   7      273.80      303.65     12.35 o 
   3  10   7       23.57       20.38      6.22 o 
  -3  11   7       17.40       15.08      5.24 o 
  -2  11   7        8.50        6.23      1.81 o 
  -1  11   7       14.61       16.31      2.02 o 
   0  11   7       58.40       66.60      3.00 o 
   1  11   7      152.84      157.37      7.88 o 
   2  11   7       84.61       84.94     10.97 o 
   3  11   7        1.97        1.12      3.53 o 
  -3  12   7        1.15       -1.27      3.19 o 
  -2  12   7       18.62       21.15      3.75 o 
  -1  12   7        0.13       -0.47      1.20 o 
   0  12   7       26.71       32.85      2.65 o 
   1  12   7      140.92      150.44      8.08 o 
   2  12   7        0.22        1.67      2.98 o 
  -3  13   7        0.27        1.38      3.73 o 
  -2  13   7        9.69        8.44      2.19 o 
  -1  13   7       24.58       23.07      2.57 o 
   0  13   7       84.16       87.16      4.82 o 
   1  13   7        7.68        8.65      3.17 o 
   2  13   7       80.02       78.56      8.09 o 
  -2  14   7        5.34       14.34      2.71 o 
  -1  14   7       63.11       58.65      5.90 o 
   0  14   7       44.59       36.17      3.76 o 
   1  14   7        4.36        2.18      2.61 o 
   2  14   7        1.59        0.97      4.02 o 
  -2  15   7        7.48        5.06      2.28 o 
  -1  15   7       62.49       69.26      5.83 o 
   0  15   7       18.52       21.65      3.21 o 
   1  15   7        2.77        3.08      2.89 o 
   2  15   7       26.64       37.23      6.17 o 
  -2  16   7       83.97       80.64      6.03 o 
  -1  16   7        3.26        4.07      2.32 o 
   0  16   7       41.64       36.41      3.98 o 
   1  16   7       86.58      103.73      8.23 o 
  -1  17   7       14.92       23.93      3.65 o 
   0  17   7       11.12        9.66      2.79 o 
   1  17   7        4.51        3.62      3.16 o 
   0  18   7        0.51        1.27      2.97 o 
  -3   0   8       20.91       14.20      4.58 o 
  -2   0   8       78.42       81.21      6.90 o 
  -1   0   8      124.03      105.05      5.96 o 
   0   0   8     7043.36     6739.82     61.72 o 
   1   0   8      184.61      193.69      6.81 o 
   2   0   8       44.26       44.13     10.52 o 
   3   0   8      418.44      467.54     29.38 o 
  -4   1   8        0.55        0.55      4.46 o 
  -3   1   8       14.64       10.70      2.93 o 
  -2   1   8        0.01        0.87      1.76 o 
  -1   1   8      323.25      306.74      8.19 o 
   0   1   8     1690.55     1763.27     18.02 o 
   1   1   8     1211.26     1267.06     13.60 o 
   2   1   8      108.61      100.65      4.70 o 
   3   1   8       34.26       23.57      3.23 o 
  -4   2   8        3.83        2.90      4.97 o 
  -3   2   8       18.13       19.18      3.53 o 
  -2   2   8        7.81        7.79      2.07 o 
  -1   2   8      223.39      213.50      6.13 o 
   0   2   8        4.99        2.88      0.74 o 
   1   2   8       28.50       26.79      2.13 o 
   2   2   8      221.41      211.77      6.17 o 
   3   2   8      173.47      181.28     11.62 o 
  -4   3   8       14.52        9.14      4.49 o 
  -3   3   8       63.76       71.89      9.41 o 
  -2   3   8      266.36      298.45      8.66 o 
  -1   3   8      474.81      480.80      5.16 o 
   0   3   8     1044.15      958.16      8.89 o 
   1   3   8       27.21       24.34      2.18 o 
   2   3   8        5.31        4.12      2.02 o 
   3   3   8        3.63        1.91      2.49 o 
  -4   4   8        0.05        1.86      3.94 o 
  -3   4   8      208.06      205.44     18.48 o 
  -2   4   8      450.48      442.47      9.20 o 
  -1   4   8       46.89       45.31      2.80 o 
   0   4   8      170.14      179.79      3.55 o 
   1   4   8       41.27       36.55      1.96 o 
   2   4   8      326.91      323.37      9.43 o 
   3   4   8      106.88      119.14      9.81 o 
  -4   5   8      214.22      197.76     12.34 o 
  -3   5   8      921.77      958.64     22.59 o 
  -2   5   8        0.24        0.29      1.58 o 
  -1   5   8      407.06      406.94      5.21 o 
   0   5   8      136.01      132.39      3.15 o 
   1   5   8      636.77      587.53      7.35 o 
   2   5   8       24.45       31.77      3.13 o 
   3   5   8       18.28       15.03      4.85 o 
  -4   6   8       26.34       25.80      6.34 o 
  -3   6   8       12.09        9.94      4.10 o 
  -2   6   8        4.95        7.17      2.89 o 
  -1   6   8       22.62       22.94      1.53 o 
   0   6   8     1142.40     1186.41     10.94 o 
   1   6   8       47.48       46.22      2.36 o 
   2   6   8      891.97      866.06     13.22 o 
   3   6   8       34.25       30.87      6.98 o 
  -3   7   8       60.47       73.81      8.78 o 
  -2   7   8      109.91      103.71      7.29 o 
  -1   7   8      102.97      114.06      3.06 o 
   0   7   8        4.60        3.28      1.05 o 
   1   7   8      597.90      602.55      7.87 o 
   2   7   8      151.62      152.96      7.54 o 
   3   7   8        2.76       -0.05      3.51 o 
  -3   8   8        0.04        0.94      3.10 o 
  -2   8   8      136.71      155.16      8.92 o 
  -1   8   8       14.42       17.95      1.64 o 
   0   8   8        0.01       -0.03      0.94 o 
   1   8   8       34.33       34.41      2.27 o 
   2   8   8      324.72      321.06     12.71 o 
   3   8   8       69.82       83.96      9.08 o 
  -3   9   8      100.58      100.51      9.11 o 
  -2   9   8      108.44      116.12      8.00 o 
  -1   9   8      118.55      120.47      4.01 o 
   0   9   8      493.71      481.61      9.29 o 
   1   9   8      227.70      212.11      7.92 o 
   2   9   8      459.94      503.09     21.29 o 
   3   9   8        3.08        2.04      3.91 o 
  -3  10   8        0.19        3.72      3.56 o 
  -2  10   8       27.46       21.54      5.40 o 
  -1  10   8       72.37       76.75      3.54 o 
   0  10   8       12.27       10.47      1.60 o 
   1  10   8      181.61      217.93     13.07 o 
   2  10   8       47.57       34.69     11.54 o 
   3  10   8      121.25      133.55     16.12 o 
  -3  11   8        6.92        6.01      4.25 o 
  -2  11   8       41.57       36.72     15.06 o 
  -1  11   8      139.72      137.68      4.66 o 
   0  11   8      237.68      271.47      5.51 o 
   1  11   8       39.38       35.86      5.93 o 
   2  11   8        5.06        2.10      4.27 o 
  -3  12   8        5.33        4.27      3.99 o 
  -2  12   8        0.24       -0.35      2.84 o 
  -1  12   8      232.65      232.20      6.11 o 
   0  12   8       22.20       20.34      2.27 o 
   1  12   8       97.59      115.97     12.37 o 
   2  12   8      181.74      179.47     10.87 o 
  -2  13   8        8.89        8.86      4.29 o 
  -1  13   8       55.87       58.64      3.67 o 
   0  13   8      638.54      631.41     12.25 o 
   1  13   8       20.02       17.79      3.86 o 
   2  13   8        0.02       -1.68      2.84 o 
  -2  14   8        0.01       -3.47      2.72 o 
  -1  14   8        0.05       -0.11      1.45 o 
   0  14   8        0.45       -1.57      1.64 o 
   1  14   8        7.52        7.60      3.43 o 
   2  14   8        2.72       12.66      4.42 o 
  -2  15   8       40.44       40.65      8.31 o 
  -1  15   8        4.75        4.89      1.86 o 
   0  15   8        0.68        0.47      2.13 o 
   1  15   8       25.11       22.16      4.60 o 
  -2  16   8        0.07       -1.41      3.16 o 
  -1  16   8        7.04        9.51      2.61 o 
   0  16   8       40.95       47.38      6.19 o 
   1  16   8       11.38        8.27      3.58 o 
  -1  17   8        4.47        2.39      2.49 o 
   0  17   8        0.85        1.63      2.38 o 
  -4   1   9        0.67       -4.12      4.46 o 
  -3   1   9        1.28        2.41      2.52 o 
  -2   1   9       17.90       16.32      2.88 o 
  -1   1   9       98.50       94.56      4.41 o 
   0   1   9       17.21       22.20      1.66 o 
   1   1   9      331.96      321.40      6.81 o 
   2   1   9      139.08      151.05      5.70 o 
   3   1   9      194.18      196.37     12.12 o 
  -4   2   9        5.23        4.83      5.32 o 
  -3   2   9       65.44       68.68      5.79 o 
  -2   2   9       38.65       33.13      3.67 o 
  -1   2   9        1.80       -0.34      1.24 o 
   0   2   9       31.91       28.89      2.08 o 
   1   2   9       55.46       57.39      2.81 o 
   2   2   9       46.40       38.71      3.91 o 
   3   2   9        1.67        0.76      2.02 o 
  -4   3   9       14.39        7.86      4.72 o 
  -3   3   9       83.66       70.46      9.60 o 
  -2   3   9      143.04      155.12      6.88 o 
  -1   3   9      715.74      744.40     11.08 o 
   0   3   9       76.23       81.28      2.82 o 
   1   3   9       80.15       77.23      4.78 o 
   2   3   9       40.14       48.82      4.58 o 
   3   3   9        9.44        6.30      2.60 o 
  -4   4   9       11.70        8.42      4.72 o 
  -3   4   9        0.67       -1.11      2.92 o 
  -2   4   9      163.46      176.44      5.93 o 
  -1   4   9      398.34      388.53     11.87 o 
   0   4   9       37.10       39.08      1.99 o 
   1   4   9       14.36       11.29      1.79 o 
   2   4   9      382.34      356.96      8.40 o 
   3   4   9       18.96       10.19      6.40 o 
  -4   5   9       89.35       85.59      9.28 o 
  -3   5   9       70.29       71.64      7.52 o 
  -2   5   9        2.18        2.94      1.68 o 
  -1   5   9       30.25       31.79      3.26 o 
   0   5   9        0.55        1.54      0.99 o 
   1   5   9      100.86       94.81      3.92 o 
   2   5   9      110.58      105.34      5.14 o 
   3   5   9       66.12       54.18      8.05 o 
  -3   6   9        0.00        1.13      3.28 o 
  -2   6   9        1.76        0.00      1.98 o 
  -1   6   9        1.13        1.99      0.92 o 
   0   6   9       72.97       69.39      2.66 o 
   1   6   9      327.34      287.34      6.43 o 
   2   6   9      150.70      149.97      5.87 o 
   3   6   9       33.52       35.33      9.62 o 
  -3   7   9       12.21        8.18      4.02 o 
  -2   7   9        0.66       -0.73      2.13 o 
  -1   7   9       25.20       26.36      3.08 o 
   0   7   9       38.49       30.88      2.05 o 
   1   7   9       12.98       12.28      2.19 o 
   2   7   9        0.28        2.29      2.43 o 
   3   7   9       86.54      108.69      9.99 o 
  -3   8   9       55.38       54.81      7.11 o 
  -2   8   9        0.29        1.66      2.35 o 
  -1   8   9        8.99       12.82      1.56 o 
   0   8   9      102.29      111.17      3.35 o 
   1   8   9      552.63      643.23     12.59 o 
   2   8   9      447.33      476.32     13.59 o 
   3   8   9      117.68      117.41     11.25 o 
  -3   9   9        8.07        7.44      4.42 o 
  -2   9   9       22.03       22.61      4.35 o 
  -1   9   9      123.92      134.25      4.22 o 
   0   9   9      210.56      221.91      4.80 o 
   1   9   9      313.69      323.18      8.56 o 
   2   9   9       50.81       31.07      6.94 o 
   3   9   9       33.26       30.32      6.17 o 
  -3  10   9        5.52        5.25      4.02 o 
  -2  10   9       68.06       71.56      6.97 o 
  -1  10   9      489.67      499.20     10.16 o 
   0  10   9       16.73       16.57      2.10 o 
   1  10   9        6.28        3.62      2.10 o 
   2  10   9       51.83       54.08      6.90 o 
  -3  11   9        0.42       -0.38      6.71 o 
  -2  11   9       20.04       15.23      3.99 o 
  -1  11   9      130.42      131.55      4.67 o 
   0  11   9       86.85       91.85      4.24 o 
   1  11   9      116.33      118.50      6.33 o 
   2  11   9       23.12       24.08      5.04 o 
  -3  12   9       74.77       71.71      8.28 o 
  -2  12   9        0.70        4.35      3.26 o 
  -1  12   9      321.34      307.55     13.10 o 
   0  12   9      224.90      213.86      6.76 o 
   1  12   9        4.67        1.23      2.56 o 
   2  12   9        2.19        5.59      3.66 o 
  -2  13   9        0.07       -1.70      2.49 o 
  -1  13   9       28.54       25.34      2.73 o 
   0  13   9       19.03       17.42      2.88 o 
   1  13   9        0.50        0.01      2.71 o 
   2  13   9        3.11       -0.11      3.32 o 
  -2  14   9        3.06        2.35      3.26 o 
  -1  14   9        8.99        5.35      1.90 o 
   0  14   9       41.28       35.30      3.69 o 
   1  14   9       23.71       30.36      4.81 o 
   2  14   9        1.62        2.21      3.72 o 
  -2  15   9        0.19       -2.24      3.03 o 
  -1  15   9        4.45        4.67      1.85 o 
   0  15   9       29.72       23.85      3.45 o 
   1  15   9       32.04       26.20      5.05 o 
  -1  16   9       12.58       13.38      3.07 o 
   0  16   9        0.51        1.89      2.37 o 
   1  16   9        2.14        9.07      5.82 o 
  -1  17   9       43.46       45.87      4.74 o 
   0  17   9        3.76        9.87      3.61 o 
  -3   0  10        6.51        9.11      4.67 o 
  -2   0  10      297.93      345.72     14.04 o 
  -1   0  10      117.01      135.66      7.53 o 
   0   0  10      765.19      754.14     18.66 o 
   1   0  10      129.46      126.72      6.19 o 
   2   0  10      454.37      428.50     13.01 o 
   3   0  10      278.65      289.07     12.78 o 
  -4   1  10        0.23        6.95      5.09 o 
  -3   1  10        5.04        3.38      2.45 o 
  -2   1  10       58.97       65.49      8.83 o 
  -1   1  10      385.59      416.47     17.97 o 
   0   1  10       80.97       84.41      2.85 o 
   1   1  10      162.71      151.94      4.65 o 
   2   1  10      304.18      272.98      8.47 o 
   3   1  10       29.02       36.18      4.13 o 
  -4   2  10        5.25        1.86      5.57 o 
  -3   2  10       45.96       46.40     10.61 o 
  -2   2  10       75.26       87.61      7.80 o 
  -1   2  10      238.43      221.33      6.80 o 
   0   2  10       68.87       70.89      3.47 o 
   1   2  10      328.57      298.72      6.52 o 
   2   2  10      165.88      154.10      5.86 o 
   3   2  10       38.42       49.99      4.32 o 
  -4   3  10       37.19       33.89     18.43 o 
  -3   3  10        2.13        3.41      3.89 o 
  -2   3  10      145.13      152.70      6.45 o 
  -1   3  10        1.37        1.86      1.33 o 
   0   3  10       97.02       94.44      2.80 o 
   1   3  10      102.72       84.59      5.49 o 
   2   3  10      270.34      248.65      7.27 o 
   3   3  10       22.71       16.95      3.44 o 
  -3   4  10       38.72       30.85      5.46 o 
  -2   4  10       44.76       42.58      3.59 o 
  -1   4  10      577.63      584.28     13.41 o 
   0   4  10        3.97        2.14      1.10 o 
   1   4  10      316.38      285.42      6.48 o 
   2   4  10       25.14       23.63      2.97 o 
   3   4  10       13.21       13.56      3.98 o 
  -3   5  10        0.49       -1.89      2.99 o 
  -2   5  10        9.40        6.38      2.04 o 
  -1   5  10        0.65        0.67      1.30 o 
   0   5  10        0.00        1.97      0.92 o 
   1   5  10      900.41      889.98     12.12 o 
   2   5  10       68.26       70.78      4.74 o 
   3   5  10       65.35       51.70     23.38 o 
  -3   6  10        0.75       -0.52      3.16 o 
  -2   6  10        2.21        2.79      3.00 o 
  -1   6  10      498.80      526.52     17.94 o 
   0   6  10       87.42       85.60      3.50 o 
   1   6  10        1.65        2.50      1.58 o 
   2   6  10       27.34       28.34      3.27 o 
   3   6  10       87.51      102.62      9.98 o 
  -3   7  10       47.11       50.24      7.15 o 
  -2   7  10       28.27       22.44      4.18 o 
  -1   7  10        2.28        0.85      1.41 o 
   0   7  10        0.00       -0.05      0.99 o 
   1   7  10      195.37      203.33      8.13 o 
   2   7  10       80.81       69.59      4.61 o 
   3   7  10       69.06       60.43      8.31 o 
  -3   8  10        1.44       -0.11      3.08 o 
  -2   8  10       34.44       36.42      5.27 o 
  -1   8  10      310.39      328.16      7.76 o 
   0   8  10      114.47      107.00      3.50 o 
   1   8  10       95.32       92.37      4.61 o 
   2   8  10       78.59       73.02      7.09 o 
   3   8  10       45.69       49.24     11.16 o 
  -3   9  10        5.12        3.01      3.80 o 
  -2   9  10       16.65       11.59      6.73 o 
  -1   9  10       20.34       11.76      3.69 o 
   0   9  10       87.45       89.68      4.03 o 
   1   9  10       56.25       49.70      3.53 o 
   2   9  10        3.90        1.14      2.78 o 
  -3  10  10       30.40       15.34      7.96 o 
  -2  10  10       17.36       15.84      4.14 o 
  -1  10  10        6.21        2.15      2.14 o 
   0  10  10      209.39      216.75      5.06 o 
   1  10  10      126.36      142.82      8.95 o 
   2  10  10       17.50       13.49      4.36 o 
  -3  11  10       27.27       24.15      5.37 o 
  -2  11  10       64.98       65.87      8.18 o 
  -1  11  10       65.55       49.53      5.13 o 
   0  11  10        0.41       -0.62      1.31 o 
   1  11  10      664.58      717.03     14.62 o 
   2  11  10       26.03       32.69      5.74 o 
  -2  12  10       37.34       33.42      5.33 o 
  -1  12  10       16.59        7.88      2.86 o 
   0  12  10       10.08       11.52      2.06 o 
   1  12  10        8.23       16.96      3.34 o 
   2  12  10       23.76       26.72      5.53 o 
  -2  13  10        0.21       -3.32      2.73 o 
  -1  13  10       21.81       17.50      3.81 o 
   0  13  10       20.43       14.52      3.10 o 
   1  13  10       29.41       29.82      6.03 o 
   2  13  10        5.53        0.46      3.72 o 
  -2  14  10       11.16       13.17      3.94 o 
  -1  14  10       16.83       19.20      3.85 o 
   0  14  10       20.17       25.20      3.42 o 
   1  14  10      121.25      126.94     19.56 o 
  -2  15  10        7.08        5.58      3.51 o 
  -1  15  10       33.13       46.20      5.70 o 
   0  15  10       21.34       20.37      3.36 o 
   1  15  10        0.64       -0.01      3.09 o 
  -1  16  10        0.66        0.14      3.84 o 
   0  16  10        2.23        3.01      2.66 o 
  -3   1  11        2.95        0.81      2.63 o 
  -2   1  11       25.30       30.69      3.80 o 
  -1   1  11      978.22      969.27     16.03 o 
   0   1  11        4.23        3.30      1.05 o 
   1   1  11      192.13      185.39      5.27 o 
   2   1  11      189.97      195.64      6.50 o 
   3   1  11       50.74       45.50      4.74 o 
  -3   2  11      112.49      137.12      9.35 o 
  -2   2  11        2.90        3.31      1.95 o 
  -1   2  11        0.42       -0.27      1.96 o 
   0   2  11       30.38       42.79      3.23 o 
   1   2  11      110.05      124.34      4.63 o 
   2   2  11       22.36       23.76      2.74 o 
   3   2  11        0.20        0.32      2.52 o 
  -3   3  11        4.58        4.97      4.17 o 
  -2   3  11        5.30        4.06      2.00 o 
  -1   3  11      118.00      121.68      9.37 o 
   0   3  11      642.77      613.85      8.44 o 
   1   3  11      238.88      235.39      6.06 o 
   2   3  11       19.57       14.28      2.66 o 
   3   3  11       67.66       82.42      6.51 o 
  -3   4  11        0.00        2.75      3.28 o 
  -2   4  11       10.84        6.52      2.19 o 
  -1   4  11       30.34       31.65      6.26 o 
   0   4  11        2.09        3.44      1.37 o 
   1   4  11       23.87       18.26      2.38 o 
   2   4  11       18.82       18.16      3.05 o 
   3   4  11        9.16        7.49      3.62 o 
  -3   5  11       19.97       17.64      4.82 o 
  -2   5  11       15.60       15.34      2.64 o 
  -1   5  11      122.79      119.31      4.80 o 
   0   5  11       87.08       84.72      3.00 o 
   1   5  11       29.84       35.02      3.00 o 
   2   5  11       19.11       24.65      6.93 o 
   3   5  11       41.92       49.42      8.52 o 
  -3   6  11        0.81       -3.20      3.13 o 
  -2   6  11       41.14       40.31      6.48 o 
  -1   6  11        0.02        1.02      1.41 o 
   0   6  11      995.65     1026.84     10.83 o 
   1   6  11     1096.57     1115.44     14.40 o 
   2   6  11      275.42      290.62      8.21 o 
   3   6  11        7.16       10.88      4.94 o 
  -3   7  11       37.26       23.66      5.26 o 
  -2   7  11      130.54      141.09      8.69 o 
  -1   7  11       54.85       51.58      4.32 o 
   0   7  11      120.38      106.77      3.39 o 
   1   7  11      219.18      219.02      6.16 o 
   2   7  11      195.97      188.07      9.46 o 
   3   7  11        1.93       -2.17      4.15 o 
  -3   8  11        2.84        2.75      3.84 o 
  -2   8  11       49.23       50.72     10.52 o 
  -1   8  11        8.63        5.18      2.01 o 
   0   8  11      482.76      483.68      7.34 o 
   1   8  11     1044.67     1080.49     17.71 o 
   2   8  11       90.90      102.29      7.18 o 
  -3   9  11       29.09       21.44     10.74 o 
  -2   9  11       85.17       75.14      7.28 o 
  -1   9  11        5.18        5.62      2.41 o 
   0   9  11      201.01      221.97      8.70 o 
   1   9  11       86.74       75.53      4.28 o 
   2   9  11        1.08        1.87      2.62 o 
  -3  10  11        0.36       -2.33      3.42 o 
  -2  10  11      127.95      131.23      8.99 o 
  -1  10  11      393.00      386.92     12.03 o 
   0  10  11        5.63        4.59      1.53 o 
   1  10  11      108.34      125.46      6.71 o 
   2  10  11        0.12        4.80      2.90 o 
  -2  11  11       30.65       32.36      5.36 o 
  -1  11  11       66.01       58.91     12.89 o 
   0  11  11        2.83        3.35      2.23 o 
   1  11  11       36.84       31.14      7.44 o 
   2  11  11       87.35       96.83     14.68 o 
  -2  12  11       39.35       38.59      5.66 o 
  -1  12  11      119.09      128.96      7.83 o 
   0  12  11        2.65        2.25      1.65 o 
   1  12  11        0.82        0.56      2.47 o 
   2  12  11        1.00        1.32      4.66 o 
  -2  13  11        3.79        2.23      4.14 o 
  -1  13  11       46.58       36.22      5.32 o 
   0  13  11        1.38        3.30      2.32 o 
   1  13  11        7.19        3.39      4.84 o 
  -2  14  11        9.71        3.96      4.35 o 
  -1  14  11       66.01       55.00     10.36 o 
   0  14  11        0.11        0.56      2.09 o 
   1  14  11       91.95      111.21     16.59 o 
  -1  15  11       31.59       39.77      5.37 o 
   0  15  11        1.97        0.89      2.37 o 
   1  15  11        0.49       -2.18      3.60 o 
   0  16  11       41.09       35.73      4.57 o 
  -3   0  12        1.14        0.48      3.38 o 
  -2   0  12       31.02       24.85      5.11 o 
  -1   0  12        2.80        1.06      2.12 o 
   0   0  12      285.43      247.00     10.86 o 
   1   0  12      137.68      126.57      6.27 o 
   2   0  12      490.68      486.87     14.62 o 
   3   0  12       45.92       56.25      7.43 o 
  -3   1  12       10.19        7.44      7.54 o 
  -2   1  12        2.39        2.50      1.94 o 
  -1   1  12        4.09        2.04      1.70 o 
   0   1  12        0.02       -0.04      1.20 o 
   1   1  12        9.47        5.04      1.60 o 
   2   1  12      200.35      197.99      8.69 o 
   3   1  12        2.53        2.58      2.67 o 
  -3   2  12       33.25       30.54      4.53 o 
  -2   2  12      115.95      126.82      6.52 o 
  -1   2  12      158.07      169.05      6.43 o 
   0   2  12       23.55       27.46      3.99 o 
   1   2  12       47.63       51.63      3.51 o 
   2   2  12      147.54      164.50      6.58 o 
   3   2  12       64.01       66.48     12.62 o 
  -3   3  12       11.76        6.96      3.48 o 
  -2   3  12      184.22      196.20      7.75 o 
  -1   3  12       11.55        7.47      2.77 o 
   0   3  12      302.01      319.98      7.24 o 
   1   3  12      639.60      528.27     12.08 o 
   2   3  12        2.02       -1.94      1.67 o 
   3   3  12        0.45        0.05      2.65 o 
  -3   4  12        8.23        1.52      3.31 o 
  -2   4  12       77.77       87.27      5.03 o 
  -1   4  12      187.21      201.39      6.71 o 
   0   4  12       40.08       45.52      3.34 o 
   1   4  12        0.63       -0.89      1.42 o 
   2   4  12        1.11        0.65      2.01 o 
   3   4  12        0.82        0.91      2.70 o 
  -3   5  12       17.68       18.00      6.65 o 
  -2   5  12        0.08        0.01      1.93 o 
  -1   5  12        1.32       -0.13      2.65 o 
   0   5  12       11.38        9.73      2.68 o 
   1   5  12      105.52       97.02      6.41 o 
   2   5  12      218.52      221.78     11.47 o 
  -3   6  12        1.95       11.23      4.36 o 
  -2   6  12        1.54        0.42      2.59 o 
  -1   6  12       16.10       15.54      2.44 o 
   0   6  12       75.22       85.12      4.40 o 
   1   6  12       34.00       37.37      3.27 o 
   2   6  12      286.19      257.88      7.97 o 
  -3   7  12       13.79        9.16      4.39 o 
  -2   7  12       32.99       35.13      5.22 o 
  -1   7  12       41.40       45.11      3.63 o 
   0   7  12      360.66      351.19      8.13 o 
   1   7  12        1.32        0.73      1.51 o 
   2   7  12        5.91        9.98      2.72 o 
  -3   8  12        1.14        1.54      3.48 o 
  -2   8  12       17.42       18.82      4.33 o 
  -1   8  12       70.53       78.85      6.69 o 
   0   8  12        1.97        0.39      1.61 o 
   1   8  12       84.73       89.63      4.64 o 
   2   8  12      103.35      119.72      7.81 o 
  -3   9  12        0.15        1.47      4.19 o 
  -2   9  12       51.71       40.82     12.27 o 
  -1   9  12        1.34       -0.01      2.28 o 
   0   9  12      292.09      313.25      8.04 o 
   1   9  12        1.95       -0.58      1.74 o 
   2   9  12       27.56       25.83      8.14 o 
  -3  10  12       12.37        8.70      4.83 o 
  -2  10  12       13.09       14.80      4.10 o 
  -1  10  12       19.05       21.19      3.75 o 
   0  10  12      120.86      130.86      9.50 o 
   1  10  12       18.41       24.20      3.79 o 
   2  10  12        7.39        7.06      3.77 o 
  -2  11  12      196.91      199.17     10.61 o 
  -1  11  12       46.84       39.70      4.91 o 
   0  11  12       58.12       64.87      4.49 o 
   1  11  12        0.34       -0.10      2.35 o 
   2  11  12       37.73       48.84     17.63 o 
  -2  12  12        0.00       -0.35      3.09 o 
  -1  12  12       74.57       94.54      8.84 o 
   0  12  12       28.32       24.36      3.92 o 
   1  12  12        0.00       -1.15      2.56 o 
  -2  13  12        0.35        0.17      3.03 o 
  -1  13  12        3.96        7.01      3.16 o 
   0  13  12       98.04      106.30     10.22 o 
   1  13  12        0.25        1.26      2.72 o 
  -1  14  12        1.58        2.12      5.94 o 
   0  14  12        6.88        3.59      4.19 o 
   1  14  12       59.49       79.06      9.95 o 
  -1  15  12        0.02        0.19      2.65 o 
   0  15  12        6.21       14.34      5.48 o 
  -3   1  13       16.00       20.90      4.21 o 
  -2   1  13        1.79        2.16      2.05 o 
  -1   1  13       17.07       12.46      2.62 o 
   0   1  13        5.38        6.77      2.05 o 
   1   1  13       38.24       45.24      3.24 o 
   2   1  13       17.25       22.70      3.15 o 
  -3   2  13        0.08        1.44      4.27 o 
  -2   2  13      131.35      143.65      6.82 o 
  -1   2  13      127.85      121.17      5.84 o 
   0   2  13      127.65      124.02      7.88 o 
   1   2  13      697.09      651.17     10.85 o 
   2   2  13       98.75       97.66      5.67 o 
  -3   3  13        0.00        3.69      4.28 o 
  -2   3  13       36.25       38.92      3.90 o 
  -1   3  13        0.46        0.14      1.40 o 
   0   3  13       85.99       74.18      5.00 o 
   1   3  13      187.19      153.26      5.30 o 
   2   3  13        0.03       -0.84      1.87 o 
  -3   4  13       12.53        6.83      3.89 o 
  -2   4  13       56.72       50.66      4.36 o 
  -1   4  13       69.72       64.90      4.15 o 
   0   4  13      434.97      400.36     10.45 o 
   1   4  13      197.26      191.56      6.77 o 
   2   4  13       15.30       12.86      2.82 o 
  -3   5  13       32.46       21.68      7.10 o 
  -2   5  13      106.22      117.00      5.81 o 
  -1   5  13       17.35       15.23      4.07 o 
   0   5  13      247.29      239.02      8.21 o 
   1   5  13       83.31       91.16      4.74 o 
   2   5  13       98.31      124.14      9.56 o 
  -3   6  13        2.82        0.12      3.74 o 
  -2   6  13        5.17        6.62      3.20 o 
  -1   6  13      337.05      347.93     10.34 o 
   0   6  13      392.53      352.20     23.14 o 
   1   6  13      304.20      301.39      8.44 o 
   2   6  13        1.72       -0.49      2.10 o 
  -3   7  13        3.34       -0.67      3.58 o 
  -2   7  13      118.30      125.86      8.74 o 
  -1   7  13       70.24       95.68      7.27 o 
   0   7  13      300.87      318.18      9.87 o 
   1   7  13      223.86      234.24      6.72 o 
   2   7  13       66.33       68.62      6.94 o 
  -3   8  13        1.27        2.37      4.41 o 
  -2   8  13        8.45        4.92      5.88 o 
  -1   8  13      157.45      182.43      6.40 o 
   0   8  13       13.87       20.37      5.19 o 
   1   8  13       39.80       51.75      3.92 o 
   2   8  13        0.76        2.99      3.09 o 
  -2   9  13      171.57      161.94      9.96 o 
  -1   9  13        7.15        9.09      3.07 o 
   0   9  13       44.32       46.31      5.69 o 
   1   9  13        1.19        0.99      1.85 o 
   2   9  13        2.46        5.60      3.39 o 
  -2  10  13        0.79        0.45      3.10 o 
  -1  10  13        0.11        0.50      2.40 o 
   0  10  13      375.40      430.32     12.16 o 
   1  10  13        8.03       10.91      2.52 o 
   2  10  13        1.81        6.68      3.69 o 
  -2  11  13       15.32       18.65      4.48 o 
  -1  11  13        2.10        1.87      2.64 o 
   0  11  13        3.97        9.69      4.19 o 
   1  11  13        8.81        8.87      4.82 o 
  -2  12  13        6.72        6.04      3.50 o 
  -1  12  13        9.74        8.00      3.21 o 
   0  12  13      169.31      211.26     12.13 o 
   1  12  13       45.01       74.96      6.39 o 
  -1  13  13       26.18       25.72      5.28 o 
   1  13  13        9.10       13.59      3.66 o 
  -1  14  13       12.26       14.42      4.56 o 
  -3   0  14       33.69       36.77      7.11 o 
  -2   0  14       36.62       25.98      5.41 o 
  -1   0  14        0.03        0.53      2.35 o 
   0   0  14       95.01       90.76      8.17 o 
   1   0  14       10.75        4.46      3.13 o 
   2   0  14       93.53       84.73      7.58 o 
  -3   1  14        1.84        0.24      2.66 o 
  -2   1  14       12.29       13.84      3.07 o 
  -1   1  14        0.09        1.59      1.75 o 
   0   1  14        0.04       -0.27      1.70 o 
   1   1  14      189.95      170.23     11.03 o 
   2   1  14       47.32       39.74      4.41 o 
  -3   2  14       23.35       16.50      3.99 o 
  -2   2  14       77.72       77.77      5.84 o 
  -1   2  14       69.83       73.30      5.28 o 
   0   2  14      174.19      195.81      7.61 o 
   1   2  14       39.67       31.46      3.92 o 
   2   2  14        1.62        2.10      2.21 o 
  -3   3  14       18.42        9.85      4.05 o 
  -2   3  14        4.32        3.78      2.12 o 
  -1   3  14        1.43        0.16      2.22 o 
   0   3  14       72.20       73.34      8.48 o 
   1   3  14       85.56       70.31      4.83 o 
   2   3  14       74.30       75.40      5.39 o 
  -3   4  14        5.36        1.17      3.68 o 
  -2   4  14      138.02      151.81      9.10 o 
  -1   4  14      429.10      473.53     10.29 o 
   0   4  14      383.77      362.64     10.39 o 
   1   4  14       44.40       36.94      3.85 o 
   2   4  14       31.13       43.81      4.42 o 
  -3   5  14        0.27       -0.93      3.28 o 
  -2   5  14       29.33       27.48      4.20 o 
  -1   5  14       26.47       24.72      5.18 o 
   0   5  14      113.30      100.37      7.57 o 
   1   5  14      107.91       93.93      5.57 o 
   2   5  14        0.53        2.78      2.34 o 
  -3   6  14       11.28       20.59      8.10 o 
  -2   6  14       15.26       12.02      6.64 o 
  -1   6  14       90.62       85.35      6.84 o 
   0   6  14       87.60       77.98      5.74 o 
   1   6  14        0.77        1.50      2.05 o 
   2   6  14        0.03       -1.48      2.16 o 
  -3   7  14       17.64       14.11      5.12 o 
  -2   7  14        0.45        0.88      2.86 o 
  -1   7  14        0.11        1.46      1.90 o 
   0   7  14       20.91       23.23      3.67 o 
   1   7  14      153.22      156.43      7.12 o 
   2   7  14        0.04       -1.87      2.39 o 
  -2   8  14       13.86       10.79      3.88 o 
  -1   8  14       92.91       91.77      6.94 o 
   0   8  14       36.91       36.47      4.61 o 
   1   8  14       30.92       37.60      4.80 o 
   2   8  14        7.97       10.88      4.10 o 
  -2   9  14       20.80       16.80     10.63 o 
  -1   9  14      180.82      188.01      9.01 o 
   0   9  14      335.86      325.15     13.76 o 
   1   9  14      201.26      185.89      7.90 o 
  -2  10  14       19.88       11.34      3.94 o 
  -1  10  14       13.39        9.78      3.28 o 
   0  10  14        0.00        0.99      2.46 o 
   1  10  14        0.04        3.23      2.74 o 
  -2  11  14       26.55       23.47      4.96 o 
  -1  11  14       39.83       35.15      5.13 o 
   0  11  14        5.03        6.14      4.05 o 
   1  11  14        0.02        1.11      4.03 o 
  -1  12  14        0.08        3.16      2.97 o 
   0  12  14       29.96       43.77      7.11 o 
   1  12  14        0.02       -6.44      5.78 o 
  -1  13  14        0.00        1.35      3.05 o 
  -3   1  15       33.84       31.70      4.99 o 
  -2   1  15        0.61       -0.32      3.46 o 
  -1   1  15        7.08        7.05      2.44 o 
   0   1  15      183.19      163.11     12.32 o 
   1   1  15       63.56       74.60      8.03 o 
   2   1  15      108.63      118.95      6.47 o 
  -3   2  15       13.36        7.46      5.11 o 
  -2   2  15       28.93       28.70      5.04 o 
  -1   2  15      139.10      138.80      5.85 o 
   0   2  15      113.67      110.61      6.58 o 
   1   2  15      158.91      163.86      8.38 o 
   2   2  15        0.45       -1.15      2.19 o 
  -3   3  15       33.16       24.52     16.64 o 
  -2   3  15        5.05        7.72      2.60 o 
  -1   3  15        3.98        2.28      2.06 o 
   0   3  15        1.76        9.10      2.67 o 
   1   3  15        0.63        2.43      2.43 o 
   2   3  15      122.30      150.26      7.28 o 
  -3   4  15        9.11        8.41      7.24 o 
  -2   4  15        1.75        4.24      2.40 o 
  -1   4  15        3.37        0.87      1.77 o 
   0   4  15      653.63      568.36     13.78 o 
   1   4  15      221.15      222.43      9.51 o 
   2   4  15        1.46        1.44      2.59 o 
  -3   5  15        1.94        1.01      3.62 o 
  -2   5  15       13.76       10.22      3.77 o 
  -1   5  15      120.08      136.72      9.36 o 
   0   5  15        3.67        2.50      2.85 o 
   1   5  15       31.03       24.32      4.22 o 
   2   5  15       15.51       11.38      3.00 o 
  -2   6  15       51.18       65.15      7.18 o 
  -1   6  15      131.80      144.49     11.91 o 
   0   6  15       17.17        8.92      2.84 o 
   1   6  15       51.54       49.87      5.63 o 
   2   6  15        1.29        1.02      2.55 o 
  -2   7  15       22.28       20.64      4.74 o 
  -1   7  15        7.74        7.42      2.62 o 
   0   7  15      165.53      173.76      8.00 o 
   1   7  15       75.45       76.97      6.79 o 
  -2   8  15        1.02        0.09      3.13 o 
  -1   8  15       38.59       44.14      5.59 o 
   0   8  15        8.97        4.56      2.46 o 
   1   8  15       23.41       15.19      4.78 o 
  -2   9  15       16.14       11.18      5.94 o 
  -1   9  15      120.15      125.59      8.19 o 
   0   9  15        3.20        0.95      2.72 o 
   1   9  15       14.41        9.29      3.63 o 
  -2  10  15        2.28        5.38      3.62 o 
  -1  10  15       27.39       21.89      4.25 o 
   0  10  15        6.32        7.88      3.35 o 
   1  10  15       11.21       22.76      6.78 o 
  -1  11  15       58.97       65.65      7.43 o 
   0  11  15        4.21        1.45      3.50 o 
   1  11  15        6.97        9.00      6.72 o 
  -1  12  15       88.53       98.88      7.79 o 
   0  12  15       19.30       18.41      5.62 o 
  -3   0  16        0.15        3.96      4.83 o 
  -2   0  16       81.02       96.03      9.50 o 
  -1   0  16       16.27       18.92      5.11 o 
   0   0  16      212.37      211.37     12.33 o 
   1   0  16      176.67      199.04     13.09 o 
   2   0  16       22.62       16.07      4.63 o 
  -3   1  16        0.05        5.05      3.40 o 
  -2   1  16        3.10        4.61      2.69 o 
  -1   1  16       17.77       10.92      3.02 o 
   0   1  16        9.76        6.51      4.31 o 
   1   1  16       20.96       20.19      5.02 o 
   2   1  16        3.38        5.24      3.03 o 
  -3   2  16        8.80        3.43      5.09 o 
  -2   2  16       50.70       55.09      5.62 o 
  -1   2  16       88.19       86.34      6.01 o 
   0   2  16       88.03       73.62      7.46 o 
   1   2  16        1.98        0.71      4.33 o 
   2   2  16       46.27       35.76      9.57 o 
  -2   3  16       26.33       21.39      3.55 o 
  -1   3  16      132.15      125.53      6.18 o 
   0   3  16      169.99      201.54     15.79 o 
   1   3  16       75.87       93.91     13.31 o 
   2   3  16        5.76        6.78      3.28 o 
  -2   4  16      124.49      128.48      6.72 o 
  -1   4  16        1.46        0.98      1.99 o 
   0   4  16       46.11       41.26      4.91 o 
   1   4  16        0.89        1.74      2.54 o 
   2   4  16       53.02       77.09      6.57 o 
  -2   5  16       62.16       59.28      7.07 o 
  -1   5  16      261.09      266.01     11.35 o 
   0   5  16      132.78      153.08      7.55 o 
   1   5  16        4.83        6.03      2.93 o 
  -2   6  16        4.41       -0.60      3.12 o 
  -1   6  16        3.40        2.59      2.15 o 
   0   6  16       20.94       30.82      4.52 o 
   1   6  16       34.65       43.01      5.60 o 
  -2   7  16       36.22       25.11      5.12 o 
  -1   7  16      111.97      121.95      8.57 o 
   0   7  16       54.40       49.37      5.46 o 
   1   7  16       40.82       45.10      5.58 o 
  -2   8  16        0.06        0.81      3.28 o 
  -1   8  16       25.01       23.68      4.37 o 
   0   8  16       47.31       44.76      5.33 o 
   1   8  16        7.31        4.90      3.37 o 
  -2   9  16       47.73       53.97      7.14 o 
  -1   9  16        9.83       10.17      3.54 o 
   0   9  16       97.78      113.30      7.69 o 
   1   9  16        0.63       -2.26      3.07 o 
  -1  10  16        8.84        1.37      3.11 o 
   0  10  16       13.06       14.44      3.96 o 
  -1  11  16       62.72       50.81      6.17 o 
   0  11  16        0.15        4.63      3.94 o 
  -2   1  17        0.28       -0.50      2.60 o 
  -1   1  17       71.09       67.02      5.77 o 
   0   1  17        1.59        7.40      3.03 o 
   1   1  17       16.55       15.00      3.94 o 
  -2   2  17       16.86       13.49      3.18 o 
  -1   2  17        1.96        1.08      2.31 o 
   0   2  17       16.53       10.20      3.01 o 
   1   2  17       95.08       88.33      8.93 o 
  -2   3  17      128.90      140.19     12.03 o 
  -1   3  17      258.15      269.06     10.00 o 
   0   3  17       21.11       13.50      3.47 o 
   1   3  17        0.02        1.31      2.83 o 
  -2   4  17       80.66       80.02      5.88 o 
  -1   4  17       13.46       15.73      3.52 o 
   0   4  17      177.90      181.71     15.87 o 
   1   4  17       34.78       27.17      4.74 o 
  -2   5  17        3.04        6.60      3.80 o 
  -1   5  17       19.69       19.22      3.90 o 
   0   5  17       10.62        6.47      3.10 o 
   1   5  17       43.85       48.51      6.00 o 
  -2   6  17       15.90        9.34      4.48 o 
  -1   6  17        1.56       -0.43      2.61 o 
   0   6  17       60.50       63.71      6.16 o 
   1   6  17        5.21        4.13      3.26 o 
  -2   7  17        0.51        3.50      3.66 o 
  -1   7  17       56.37       54.45      5.79 o 
   0   7  17       20.37       24.94      4.44 o 
   1   7  17       51.54       55.11      6.61 o 
  -1   8  17        2.03        2.78      3.66 o 
   0   8  17        1.47        2.71      5.63 o 
  -1   9  17       26.08       18.99      5.64 o 
   0   9  17        0.06        3.05      3.26 o 
  -2   0  18       19.80       14.47      5.71 o 
  -1   0  18       28.09       30.86      6.28 o 
   0   0  18        0.66        4.56      3.98 o 
   1   0  18        8.73       12.38      5.82 o 
  -2   1  18       17.50       21.45      7.20 o 
  -1   1  18        9.03       10.26      5.45 o 
   0   1  18       11.98        8.56      4.68 o 
   1   1  18        0.49        1.21      3.17 o 
  -2   2  18       14.11       12.90      3.42 o 
  -1   2  18      161.10      168.88      8.64 o 
   0   2  18       42.70       31.67     11.67 o 
   1   2  18      183.03      216.36     10.37 o 
  -2   3  18       16.28       15.68      3.57 o 
  -1   3  18       57.15       56.75      5.95 o 
   0   3  18       45.39       50.60      7.66 o 
   1   3  18        1.36       -0.01      3.03 o 
  -2   4  18        2.88        3.28      2.64 o 
  -1   4  18       16.04       16.14      3.74 o 
   0   4  18        0.04        2.39      2.87 o 
   1   4  18        0.76        0.40      2.95 o 
  -1   5  18       98.81      108.87      8.22 o 
   0   5  18       38.63       43.70      5.61 o 
  -1   6  18       62.42       72.14      7.74 o 
   0   6  18       10.60       15.06      3.72 o 
  -1   7  18       16.03        3.52      3.84 o 
   0   7  18        0.05        1.45      3.05 o 
  -1   1  19        0.16        1.74      2.75 o 
   0   1  19       94.01      109.50      8.12 o 
  -1   2  19       29.89       21.63      8.26 o 
   0   2  19        0.20        2.02      3.00 o 
  -1   3  19        5.79        3.66      2.91 o 
   0   3  19       11.08        8.22      3.66 o 
  -1   4  19       37.04       30.95      4.93 o 
   0   4  19       20.76       20.72      5.28 o 
  -1   5  19        3.40        8.26      3.51 o 
   0   5  19        2.19        0.93      3.22 o 
                                                 
